# Supplementary material for: Improving the communication skills of medical students ——A survey of simulated patient-based learning in Chinese medical universities
Source: BMC Med Educ. 2022 Jul 13;22:539. doi: 10.1186/s12909-022-03596-0 (PMC9281092; doi:10.1186/s12909-022-03596-0)
Supplement: Supplementary file 1 — Additional file 1. [file 12909_2022_3596_MOESM1_ESM.zip]

Archive with 1 entries (1 files):
- informed consent.pdf
